# Supplementary material for: Social autopsy for maternal and child deaths: a comprehensive literature review to examine the concept and the development of the method
Source: Popul Health Metr. 2011 Aug 5;9:45. doi: 10.1186/1478-7954-9-45 (PMC3160938; doi:10.1186/1478-7954-9-45)
Supplement: Additional file 1 — Studies and reports meeting the inclusion criteria of the comprehensive review (with detailed findings). CS: care seeking; SA: social autopsy; HH: household; ARI: acute respiratory infection; MOH: ministry of health; PHC: primary health care; AD: acute diarrhea; VA: verbal autopsy; DSS: demographic and surveillance site; PtoS: Pathway to Survival; SB: stillbirth; DHS: Demographic and Health Survey; CHW: community health worker; VHC: village health committee; ANC: antenatal care; IMCI: Integrated Management of Childhood Illness; MOHP: ministry of health and planning; GOWB: Government of West Bengal; NGO: non-governmental organization; PRI: panchayat raj institutions; □ and □: studies ranked, respectively, as providing "any" and "strong" support to health programs and communities. [file 1478-7954-9-45-S1.XLS]

## Sheet: Sheet1
Additional file 1 -- Studies and reports meeting the inclusion criteria of the comprehensive review (with detailed findings)
Study		Study characteristics						Outcomes
Author and reference #	Work and publication dates	Study setting	Age group studied	Number of deaths investigated	Study objective	CS questions format (open-, closed-, combined)	SA questionnaire source	Data collected on the careseeking process	Social diagnosis of contributors to death was made	Data provided were: 1) representative 2) large area (district / regional / national)	Data were utilized to support health program or policy development: 1) advocacy /accountability 2) data sharing and interpretation 3) intervention development = responsiveness	Data were utilized to support community empowerment: 1) data sharing and interpretation, 2) intervention development, 3) monitoring & revision
Sustrisna [13]	1991-92 / 1993	Indonesia: 10,000 HHs in Indramayu, West Java	Under 5 years old	139	To examine patterns of care for gravely ill infants and children	Not stated	Study investigator (Indonesian anthro-pologist)	Type of health care (formal [public/private], informal, both) sought; formal CS constraints	Implied: CS constraint of cultural beliefs	1) HH selection process unclear; 2) No	1/2/3) None stated	1/2/3) None stated
Gutierrez [14]	1991 / 1994	Mexico: Tlaxcala state	3 days-5 years old	98 ARI deaths and 34 acute diarrhea deaths	To determine gaps in health care delivery that are amenable to intervention	Not stated	Not stated	Type of formal health care (public/private) sought; formal CS delay; quality of health care; on time or late referral	Implied: poor quality medical care	1) Unclear: from death certificates, 2) 1 state	Δ1) Study was conducted by the MOH; 2) Work conducted by the state and national MOH; 3) State MOH initiated interventions to improve PHC case management of ARI & AD, created centers of clinical excellence and planned to use VAs to continuously monitor impact; national MOH extended VAs to high mortality states with monthly analysis by an inter-institutional committee	1/2/3) None stated
Sodemann [15]	1992-94/ 1997	Guinea-Bissau: 2 suburbs of Bissau	1-30 months old	125	To obtain individual case histories of care-seeking prior to a child's death to investigate child mortality on the basis of the mother's experience...to improve primary health care program case management	Not stated	Not stated	Times and type [health center, hospita] of formal health care sought; formal CS delay; reasons refused hospital admission or discharged early	Yes: poor quality case management	1) Yes: DSS site capturing all vital events; 2) No	1/2/3) None stated (but made recommendations for improving case management of severely ill children)	1/2/3) None stated
Aguilar [8]	1994-95 / 1998	Bolivia: El Alto city	Under 5 years old	271	To identify the causes of death for children under 5 and the careseeking process that influenced the outcome…to identify points of intervention that could prevent future deaths	Semi-structured open-ended	BASICS	PtoS study: Illness recognition; home care; recognition of severe illness; sequence and type (formal [public/private], informal, both) of health care sought; formal CS delay; quality of formal & informal health care; referral complicance	Yes: poor CS and quality of medical care	1) Likely: identified all deaths from multiple sources in randomly selected census tracts; 2) No	Δ1) Study was conducted with "strong support" of the MOH; 2/3) None stated (but "the study protocols were refined into a generic manual that will be used in many parts of the world")	Δ1) Community helped collect the data (and one objective was to develop a mortality surveillance methodology using community participation and data analysis by district committees; 2/3) None stated
de Bocaletti [19]	1997-98 / 1999	Guatemala: Momostenango, San Carlos Sija, Comitancillo & Nahuala (pop: 23,000-68,000)	Stillbirths & 0-6 days old	101 (SB), 36 (0-6 days)	To collaborate with the MOH to: 1) identify the main causes of perinatal mortality in the community; 2) identify omissions in the “PtoS” model during pregnancy, delivery and in live births resulting in death; 3) identify the components of a proposed intervention that includes different options	Combined (Semi-structured and open-ended)	BASICS/ MotherCare	PtoS study: 1) Mother: delivery place & decision maker; 2) Mother & child: illness recognition; home care; recognition of severe maternal complication and child illness; type (formal, informal, both) of health care sought; formal CS delay and constraints; quality of 1st level and referral care; compliance with home care and referral advice; reasons for actions taken	Yes: poor maternal & health provider recognition of illness severity and poor referral compliance	1) Likely: identified all deaths from multiple sources; 2) No	Δ1) Advocated with MOH to prioritize perinatal mortality; 2) MOH served on the study Steering Committee; the results were reviewed with the MOH and their contibutions and comments were included in the final study report; 3) Goal to identify different options for action and intervention in order to reduce perinatal mortality, with the participation of the MOH and the community.	□1) Community perinatal mortality monitoring network helped identify cases (to be institutionalized after study); Community Maternity Committee disseminated findings and Mortality Committees raised sensitivity to perinatal mortality; 2) joint effort with the community to establish Community Maternity Clinics and consider alternative actions via Mortality Committees; 3) None stated
de Souza [20]	1996 / 2000	Brazil: 11 municipalities in Ceara state	1-11 months old	127	To identify and estimate the relative importance of factors associated with preventable post-neonatal deaths	Combined, with semi-structured open-ended	Closed-ended based on the DHS; open-ended self-developed	PtoS study: home care; recognition of illness severity; times, sequence and type (formal, informal, both) of health care sought; first and third formal CS delays and constraints; quality of formal health care; compliance with home care advice	Yes: home care quality, recognition of illness severity, timely CS & quality of medical care	1) Possible: all infant deaths from 6 highest and 5 lowest mortality municipalities with at least 15 deaths in the prior 2 years; 2) 1 state	None stated	Δ1) CHWs helped identify cases and the CHW or supervisor accompanied data collectors to households; 2/3) None stated
RACHA [21]	1998-99 / 2000	Cambodia: 40 villages in Siem Reap, Pursat, Stung Treng and Kampot provinces	Perinates and 1 week-59 months old	59 perinates (34 stillbirths + 25 0-6 days); 119 1 week-59 months old	1) Identify the main causes of perinatal, infant and child death; 2) Describe home care for child illness; and 3) Identify outside-the-home providers where care was sought and the care provided; caretakers' reasons for choosing/not choosing providers; and interventions to prevent future perinatal, infant and child deaths.	Combined	BASICS	PtoS study: 1) Mother: delivery place & decision maker; 2) Mother & child: illness recognition; home care; recognition of severe maternal complication and child illness; times, timing/sequence and type (formal [public/private], informal, both) of health care sought; formal CS delays and constraints; quality of formal and informal health care; compliance with home care and referral advice	Yes: poor recognition of maternal and child illness severity; traditional CS; inadequate use of & access to public health care; poor quality private care	1) Possible: surveillance identified all births, stillbirths and child deaths in 40 villages; 2) 4 provinces	□1/2) MOH collaborated in conducting the study due to the need for information on infant and child deaths; 3) to prioritize health problems, allocate resources, develop strategies for interventions and mobilize health personnel	1) None stated; 2) One of the study goals was to mobilize the community; 3) None stated
Bhandari [22]	1995-1996 / 2002	India: two urban slums of Delhi	0-365 days	162	To gain insights into the processes underlying infant deaths to help identify preventive interventions	Open-ended	WHO	PtoS study: Recognition of severe illnesss; times, sequence and type (formal [public/private], informal) of health care sought; CS delays; quality of health care; compliance with treatment and referral advice; referral compliance constraints	Yes: poor quality formal health care	1) No: deaths in a 4,000 births cohort, but deaths of 0-21 days old infants not ascertained during last 9 months of the study; 2) No	1/2/3) None stated (but the study "aimed to obtain insights into the processes underlying infant deaths...to help identify preventive interventions that may decrease mortality rates")	1/2/3) None stated
Schumacher [9]	/ 2002	Guinea: Mandiana prefecture	0 days-59 months old	330	To determine the causes of mortality, the relative importance of each step in the Pathway to Survival, and the most appropriate interventions to reduce child mortality in Mandiana and similar settings	Combined	BASICS	PtoS study: illness recognition; home care; recognition of severe illnesss; times, sequence & type (formal [public/private], informal, both) of health care sought; formal CS delays and constraints; quality of formal & informal care; compliance with home care advice	Yes: Inadquate recognition of severe illness, formal CS, and the poor quality of 1st level health care	1) Yes: all deaths of children 0 days-59 months old in 30 randomly selected villages; 2) 1 prefecture	□1) The MOH actively participated in conducting the study; 2/3) Made recommendations for targeted child health interventions (it's known from other sources that many of the recommended interventions were implemented)	Δ1) VHCs participated in detecting and reporting child deaths; 2) The finacial barrier to accessing health services was addressed by establishling emergency caisses through community contributions; it's known from other sources that several other community paricipatory interventions were developed based on the study findings; 3) None stated
Hinderaker [16]	Not clear/ 2003	Tanzania: 2 divisions in Mbulu and Hanang districts	Stillbirths and neonates	136	To determine the causes of stillbirths and neonatal deaths in the community in rural Tanzania and to evaluate whether the deaths were avoidable under the prevailing circumstances	Combined	Smith PG, Morrow RH. Methods for Field Trials of Interventions Against Tropical Diseases	1) Mother: delivery place; 2) Child: CS delays; quality of formal care (recognition of illness severity); referral	Yes: poor recognition of illness severity and lack of referral by health providers	1) Probably not: all deaths of ANC attendees and household survey respondents, but no information on how the two subdivisions were selected; 2) No	1) Regional Development Officer, District Commissioners and ward and village leaders consented to the study; 2/3) None stated (but recommended ANC and referral care)	1/2/3) None stated
de Savigny [17]	1999-2001/ 2004	Tanzania: Rufiji DSS	Under 5 years old	320 (all malaria deaths)	Determine providers attended and the sequence of choices made as the patients' condition deteriorated	Combined	Not clear	Home care; times, sequence and type (formal [public/private], informal, both) of health care sought	Yes (presumed, not demonstrated): excessive delay in formal CS, and/or poor quality formal care, and/or poor complicance with treatment advice	1) Yes: DSS site capturing all vital events; 2) No	□1) MOH approved the research protocol; 2) Information is fed back to the MOH annually for planning purposes; 3) None stated	□1) Information is fed back to the concerned communities semi-annually and is provided annually to the local council authorities for planning purposes; 2/3) None stated
Bojalil [23]	1996 / 2007	Mexico: Hidalgo state	Under 5 years old	75 (ARI and diarrhea deaths only)	Investigate the contribution of poor case management and care-seeking behaviour to childhood deaths from ARI and diarrhoea	Open-ended	Not clear	PtoS study: recogniton of illness severity; times and type (formal [public/private], informal, both) of health care sought; initial and subsequent CS delays and CS constraints; quality of formal health care	Yes: Mothers' lack of recognizing illness severity and/or poor CS behavior, and poor quality formal health care	1) Yes: all deaths identified by death certificates (95% registration); 2) 1 state	Δ1/2/3) None stated (but the study aimed to "provide information to better implement interventions linked with IMCI program")	1/2/3) None stated
Beiersmann [18]	2003-04 / 2007	Burkina Faso: sub-portion of Nouna Health District	Under-5 years old with malaria	100	Examine how local illness concepts affect malaria treatment choices in sub-Saharan Africa	Standardized VA, including CS questions	Nouna DSS VA questionnaire	Type of health care (formal, informal, both) sought; formal CS constraints	Yes: traditional treatment delays medical treatment	1) Yes: random sample of VAs from 1999-2002 with diagnosis of malaria in under-5 year olds; 2) No	1/2/3) None stated (but recommended that local illness concepts be considered when developing specific education messages within national malaria control programs)	1/2/3) None stated (but rcommended that governmental health planners start a dialog with rural communities and their traditional services to fully address health issues)
Waiswa [24]	2005-2008/ 2010	Uganda: Iganga/Mayuge DSS	Neonates	64	Investigate causes of and contributors to newborn deaths in eastern Uganda using a three delays audit approach	Combined	BASICS	PtoS study: 1) Mother: delivery place and attendant; 2) Child: recognition of illness severity; formal 1st, 2nd and 3rd CS delays; quality of formal care	Yes: recognition of severe illness and delayed CS, and quality of health care	1) No: DSS, but some missing neonatal deaths due to being in start-up phase; 2) No	1/2/3) None stated (but recommended that interventions address both demand and supply side practices)	1/2/3) None stated
Fawcus [39]	1989-1990/ 1996	Zimbabwe: rural Masvingo province and urban Harare	Maternal	166 (105 Masvingo + 61 Harare)	investigate the avoidable factors for maternal mortality in a rural and urban area of Zimbabwe both within and outside of the health sector	Not clear	Not clear	1st, 2nd and 3rd CS delays and CS constraints; quality of formal care; delayed referral by formal and informal providers; compliance with health worker advice	Yes: CS delays and suboptimal formal health care	1) Possible: A community- and health facility- based multi-source reporting system; 2) 1 province and the capital city	1) None stated (but recommended undertaking a political initiative to raise awareness of maternal mortality); 2/3) None stated (but recommendatins made aimed at the health system)	Δ1) A network of community informants helped identify deaths; 2/3 None stated (but made many recommendations, e.g., organizing community discussions to raise awareness & examine possible means of collective transportation)
Castro [36]	1995 / 2000	Mexico: Guerrero, Queretaro and San Luis Potosi states	Maternal	145	To dentify the factors associated with maternal mortality that could be subject to modifications through concrete interventions	Open-ended	Not clear	Recognition of maternal complications & illness severity; CS decision maker; type of delivery care (formal, informal) sought; the 3 delays and CS constraints; quality of care received; referral process and number of facilities visited before delivery	Yes: maternal mortality results from the accretion and synergizing of diverse causes	1) Yes: reviewed death certificates of all women 12-49 years old to identify suspected maternal deaths and interview the family; 2) 3 states	□1) One author is with the National Institute of Public Health, and other members of the Safe Motherhood Committee participated in the study. 2/3) None stated (but made recommendations for health program interventions, e.g., reformulate programs so that women assign a first-order priority to danger signs)	1/2/3) None stated (but made recommendations for community actions, e.g., improve transportation systems)
Supratikto [38]	1995-1999 / 2002	Indonesia: Banjar, Barito Kuala and Hulu Sangai districts in South Kalimantan	Maternal	130	Identify substandard maternal care; strengthen health system links; make recommendations for improving district-level care; assess the main causes of maternal deaths.	Semi-structured open-ended	MotherCare/ John Snow Inc.	Highest level birth attendant sought; 1st, 2nd and 3rd CS delays and CS constraints; quality of formal care	Yes: delays in decision making and poor quality of care in health facilities	1) Possible: community- and hospital-based reporting system; 2) 3 districts	□1) District and sub-district bi-monthly audit meetings to discuss 2-3 cases fostered accountability to improve responsiveness; 2) Case data (VA and medical records) reviewed at audits; 3) Interventions to improve obstetric care were implemented	Δ1) Representatives of community groups, village leaders and religious officials were invited to some audits. However, this proved threatening to health providers; 2/3) None stated, but made recommendations for community-based interventions
Bartlett [34]	2002 / 2005	Afganistan: Kabul (urban); Alisheng (semirural), Maywand (rural) and Ragh (remote) districts	Maternal	133	Examine numbers, causes, and preventable factors for maternal deaths in four districts in Afganistan	Not clear	WHO	Sought care from a skilled birth attendant; 1st, 2nd and 3rd CS delays and CS constraints; CS decision maker; quality of formal care	No: but discussed many social and health system factors contributing to high maternal mortality in Afghan women	1) Possible: survey of all HHs in randomly selected villages, but 18% of repro. age female deaths not assessed due to security & relocation; 2) 4 districts	□1) None stated; 2/3) "The MOH has developed a comprehensive National Reproductive Health Strategy for lowering maternal mortality, guided partly by this study’s preliminary findings and other research." Several interventions aimed at improving the quality of formal health care have been implemented.	1/2/3) None stated (but recommended community-based strategies, some empowering, such as employment of husband-and-wife teams to work as health educators, pregnancy monitors, and providers for rural communities)
Campbell [35]	1992-93 & 2000 / 2005	Egypt	Maternal	718 (1992-93) / 580 (2000)	To review the shifts in causes and avoidable factors related to maternal deaths and analyze the impact of Safe Motherhood programs in Egypt on the maternal mortality ratio	Combined	BASICS and WHO	Recognition of severe illness; health care (formal [public/private], informal, both) sought; CS delay; quality of formal and informal health care	Yes: poor quality obstetric care and ANC, and delay in illness recognition and formal CS	1) Yes: assessed all registered deaths of women aged 15-49 years old in a random sample of health bureaus; 2) National	□1/2) Study conducted by the MOHP and government statistics agency; 3) With assistance from international partners, MOHP implemented interventions to reduce maternal mortality and developed a national maternal mortality surveillance system	Δ1) Passive participation strategies implemented: mass-media campaigns and community outreach programs stressing the importance of ANC and recognition of danger signs; 2) None stated; 3) None stated
UNICEF [10]	2005-06 (Purulia) / 2008	India: Purulia, West Bengal; Guna and Shivpuri, Madhya Pradesh; Dholpur, Rajasthan	Maternal	102 (Purulia)	To sensitize communities to maternal & perinatal health issues; conduct community-based death inquiries to identify ways to prevent future deaths; share and interpret the findings with communities to help them develop appropriate interventions; and use the findings to advocate with policy makers for necessary improvements in healthcare systems.	Combined	UNICEF	Recognition of maternal complications & illness severity; CS decision maker; transport mode; type of delivery care (formal, informal) sought; the 3 delays and CS constraints; the referral process and number of delivery facilities visited	Yes: according ot the percent of women affected by each of the 3 delays	1) Possible: all deaths of females age 15-49 years reported by the community and heath facilities were investigated to identify maternal deaths; 2) 4 districts in 3 states	□1) MAPEDIR was a collaborative effort of GOWB, Purulia health administration, RG Kar Medical College, local NGOs, UNICEF and JHSPH; 2) Project initiated with a sensitizing workshop for district and state administrators; monthly district-block data sharing and planning meetings; 3) GOWB ordered that all maternal deaths be reviewed; initiated facility-based reviews; made all public sector maternit…	□1) Shared and interpreted the data with villagers, CHWs, women's self-help groups, VHCs and PRI leaders; 2) PRI developed community-led van rickshaw obstetric referral transport system to connect village and highway; 3) None stated
Jafarey [37]	2005-2007 / 2009	Pakistan: Sukkur and Malir districts	Maternal	128	Determine the medical and socioeconomic causes of maternal deaths in a defined population	Combined	Adapted from WHO format and Chennai, Matlab and Population Council of Pakistan forms	Recognition of severe maternal complications; delivery place and type (formal [public/private], informal); 1st, 2nd and 3rd CS delays and constraints; quality of formal care; delayed referral by formal and informal providers	Yes: Poor recognition by family of danger signs and inadequate quality of health care at public and private facilities	1) Sukkur: possible (complete survey of mulitple data sources for adult female deaths); Malir: No; 2) 2 districts	Δ1) One author is a member of National Committee for Maternal & Neonatal Health; 2/3) None stated (but recommended community- and hosptial-based maternal death audits and to disseminate the study findings to policy-makers, planners and professionals at appropriate forums for sensitization & action)	1/2/3) None stated (but recommended to disseminate the study findings to the community at appropriate forums for sensitization and action)
D’Ambruoso [40]	2007-2008 / 2010	Burkina Faso: Ouargaye district; Indonesia: Serang and Pendeglang districts	Maternal	70 (BF) / 104 (Indonesia)	To investigate sociocultural factors relevant to maternal mortality	Combined	Not clear	1st, 2nd and 3rd CS delays and CS constraints; quality of formal care	Yes: 3 delays model within a framework of culturally derived disease explanatory categories adapting to the inaccessibility of formal care	1) No (purposively selected; 2) 3 districts	1/2/3) None stated (but reflections on the cultural determinants of maternal death and how these can be incorporated into a theoretical explanatory model to guide health care planning)	1/2/3) None stated (but recommended that communities be involved in developing the ultimate categories of causes of death)
CS: careseeking; SA: social autopsy; HH: household; ARI: acute respiratory infection; MOH: ministry of health; PHC: primary health care; AD: acute diarrhea; VA: verbal autopsy; DSS: demographic and surveillance site; PtoS: Pathway to Survival; SB: stillbirth; DHS: Demographic and Health Survey;
CHW: community health worker; VHC: village health committee; ANC: antenatal care; IMCI: Integrated Management of Childhood Illness; MOHP: ministry of health and planning; GOWB: Government of West Bengal; NGO: non-governmental organization; PRI: panchayat raj institutions;
ʘ and ʘ: Studies ranked, respectively, as providing “any” and "strong" support to health programs and communities
